# Supplementary material for: Group B Streptococcus-Induced Macropinocytosis Contributes to Bacterial Invasion of Brain Endothelial Cells
Source: Pathogens. 2022 Apr 15;11(4):474. doi: 10.3390/pathogens11040474 (PMC9028350; doi:10.3390/pathogens11040474)
Supplement: Supplementary file 1 [file pathogens-11-00474-s001.zip]

Archive with 1 entries (1 files):
- pathogens-1644644-supplementary.pdf
